# Supplementary material for: Alu SINE analyses of 3,000-year-old human skeletal remains: a pilot study
Source: Mob DNA. 2016 Apr 18;7:7. doi: 10.1186/s13100-016-0063-y (PMC4836192; doi:10.1186/s13100-016-0063-y)
Supplement: Additional file 1: — Genomic locations of all 30 Alu loci. This file contains precise locations of all 30 Alu loci investigated. (XLS 37 kb) [file 13100_2016_63_MOESM1_ESM.xls]

## Sheet: Tabelle1
Locus	Accession numbers	genomic position		orientation
Alu_1	GenBank:AL049868.2	20q11.23	38510554-38510961	forward
Alu_2	GenBank:AC004547.1	7q21.11	78728461-78728925	forward
Alu_3	GenBank:AC005863.1	17p12	14844195-14844639	reverse
Alu_4	GenBank:AC004948.2	7p21.3	7677522-7678020	forward
Alu_5	GenBank:AC008039.1	7q32.1	127979988-127980475	forward
Alu_6	GenBank:AC104166.2	3p14.1	68841029-68841448	forward
Alu_7	GenBank:AL158194.16	13q13.3	39454279-39454766	forward
Alu_8	GenBank:AC013394.12	15q26.1	92972495-92972990	reverse
Alu_9	GenBank:AC114400.2	3p14.2	59139464-59139923	reverse
Alu_10	GenBank:AL359954.6	20p12.3	6170203-6170700	forward
Alu_11	GenBank:AC130456.2	16p12.3	19494972-19495448	forward
Alu_12	GenBank:AC005495.2	17q24.3	69091487-69091950	forward
Alu_13	GenBank:AC084773.5	15q14.2	38974716-38975241	forward
Alu_14	GenBank:AL589740.4	6q16.1	98243299-98243764	forward
Alu_15	GenBank:AC132834.4	8q12.1	60292319-60292830	reverse
Alu_16	GenBank:AC004547.1	7q21.11	78728432-78728924	forward
Alu_17	GenBank:AC004519.1	7q21.12	87087921-87088391	forward
Alu_18	GenBank:AC018877.5	2q21.2	133702576-133703039	forward
Alu_19	GenBank:AC010739.3	2p21	41715422-41715869	reverse
Alu_20	GenBank:AC080165.6	2q12.3	107309867-107310356	forward
Alu_21	GenBank:AC093865.2	2q34	212709874-212710326	forward
Alu_22	GenBank:AL450164.7	6q12	66525310-66525755	forward
Alu_23	GenBank:AC004391.1	7q31.33	125624990-125625407	forward
Alu_24	GenBank:AC006195.1	7p14.3	33363874-33364373	reverse
Alu_25	GenBank:Z99495.1	6p24.1	12663898-12664350	reverse
Alu_26	GenBank:AC006249.1	18q12.1	28247815-28248303	reverse
Alu_27	GenBank:AF064865.1	21q22.2	40214848-40215338	forward
Alu_28	GenBank:AC092183.6	12p13	15470383-15470570	forward	no insertion in GRCh38.p5
Alu_29	GenBank:AL356799.3	14q31.1	82553195-82553645	forward
Alu_30	GenBank:AL024507.7	6q21	107944794-107945278	reverse
