# Supplementary material for: Alu SINE analyses of 3,000-year-old human skeletal remains: a pilot study
Source: Mob DNA. 2016 Apr 18;7:7. doi: 10.1186/s13100-016-0063-y (PMC4836192; doi:10.1186/s13100-016-0063-y)
Supplement: Additional file 4: — Detailed information on the Alu loci. The Microsoft Excel file contains detailed information about the exact lengths of the amplicons for every genomic Alu locus investigated in this study. Additionally shown are the lengths of the A-tails and the Target Site Duplications (TSD), as well as the sequences of the TSDs. (XLS 36 kb) [file 13100_2016_63_MOESM4_ESM.xls]

## Sheet: Alu loci
Locus	+ (bp)	- (bp)	Alu length	A-tail	TSD (5' -> 3')	TSD length
Alu_1	408	96	303	21	TCTTTTATA	9
Alu_2	465	125	324	43	CCATCTTTCTCTGATC	16
Alu_3	444	125	308	26	TGACATTAAGA	11
Alu_4	499	169	314	27	TATCTATTCATCTGTT	16
Alu_5	488	170	307	17	AAAGAAAAAGA	11
Alu_6	420	129	287	28	TCCA	4
Alu_7	488	169	309	27	GAGTTGTAAT	10
Alu_8	496	184	303	22	CCTGGAATC	9
Alu_9	460	133	317	33	AAAGATCTTC	10
Alu_10	498	166	320	38	GAGTGGACATCC	12
Alu_11	477	158	300	19	TACTTCAGTGTCTATTCTT	19
Alu_12	464	153	301	20	CCAAATAGAC	10
Alu_13	526	191	323	42	GAAAAATTTATT	12
Alu_14	466	142	318	29	TTATGA	6
Alu_15	512	195	307	25	GGACAGTGTC	10
Alu_16	493	153	324	43	CCATCTTTCTCTGATC	16
Alu_17	471	161	302	25	TTAAGGTC	8
Alu_18	464	157	293	12	TCGTCTCTTTTTCT	14
Alu_19	448	134	305	24	TGGGTGACT	9
Alu_20	490	149	326	44	AAGAAAGAGGGTCTT	15
Alu_21	453	147	295	13	TAGCAAGGCCC	11
Alu_22	446	103	333	51	TCAAATTGAA	10
Alu_23	418	87	318	30	TAACTTGACTTTC	13
Alu_24	500	172	313	31	TAAAAATATAGTGAA	15
Alu_25	453	131	307	25	AAGAAGTCATGCTGG	15
Alu_26	489	156	318	29	GAAAAACTTCATCTT	15
Alu_27	491	166	311	37	AAAGATATGGAATC	14
Alu_28	517	188	319	31	GGCACTTCTT	10
Alu_29	451	172	266	19	AGTAATCAACTTC	13
Alu_30	485	171	314	33	no clear TSD visible	-/-
