# Supplementary material for: Alu SINE analyses of 3,000-year-old human skeletal remains: a pilot study
Source: Mob DNA. 2016 Apr 18;7:7. doi: 10.1186/s13100-016-0063-y (PMC4836192; doi:10.1186/s13100-016-0063-y)
Supplement: Additional file 5: — List of all Alu primers used. The Microsoft Excel file contains all primer sequences that were used in this study. (XLSX 10 kb) [file 13100_2016_63_MOESM5_ESM.xlsx]

## Sheet: Alu primers
Locus	forward primer (5' -> 3')	reverse primer (5' -> 3')
Alu_1	GGGGTTTGGATTGTGTATTATTTAG	GCCACTCCTGACTCCAGACTTT
Alu_2	GCCATCAAACACTCTTGACCTAG	CACAGAAAGGAAGAGTAAGATGAATC
Alu_3	CCAATTATGGATAACCCTTATGAG	GCCTCTTAACCATAATTCTGGTCT
Alu_4	CTGCTTTATTTCACTTTACATGATCTC	CAACATATAGAATCAACCTAAGTGTCTC
Alu_5	CAGGATTCAAGCTACTCAGGATAG	TGAGAAACTCTTAGCAAGAGTCCTT
Alu_6	GGCTAAATAGAAGGTGATATTAAAGAATA	TTGTCCTGTCAGGAAAGAAGGT
Alu_7	CATTTAATCTTCTGAGTTGGTGACA	GCTCTTTAAAGCACTAATGATAATTCA
Alu_8	CCGTTTGACTTTCTCTAATCCTC	GTTGTATGCTTTGCTTGTTAAAGTAG
Alu_9	CTAACAGGAATCACTGCTAGTCAGA	CAAGGACATAGTCACAGAACAGATG
Alu_10	CCATCCCAAGTCAGGTATAAGC	CAGTACAACTGGACCAAAGCAC
Locus	forward primer (5' -> 3')	reverse primer (5' -> 3')
Alu_11	CTGAAATCTCATCTCACTATGAATACTT	GGGAGGGAAGTTATGATACTATTTG
Alu_12	CGACTAAGGTGAAAGCTAAAATGA	CCATGTAACTTTCAACATATACAGGTT
Alu_13	GATAAAAATGAGGCTGATTGTGAT	GATGAGGAGATAAAAATGATCTATAAAGT
Alu_14	GGGTCAGGCTTAAATATTGTAATTT	CCTCTCCAGATTGTGGTACACTT
Alu_15	GGTATACTATTTTCAAAGTTCTATGTTCC	GTCTGTCAATACTATAACGACACTGC
Alu_16	GGGAATTCTATTCACATAGATGAGATA	ACAGAAAGGAAGAGTAAGATGAATCA
Alu_17	TCTGTGTTCTTTGAATGTGTATTACTCTTA	GAATGTAAAGCTGTAACTTTCCTTTTCAAT
Alu_18	CTTACTGCAGATCATGATCCACA	ACCTTCCTCCTCCAGAGATAGC
Alu_19	GGGTGGAGAGAAAGGTCATTAT	ATGTCAGTAGCTTTCACGAACAA
Alu_20	GGTAAGATAATGAGTTCAGTTTGAGTC	AGCCATAATTTTCTTGCACATTT
Locus	forward primer (5' -> 3')	reverse primer (5' -> 3')
Alu_21	GGACGAGAATCTTATAAAGGAATCC	TTCCTTTCCCATTTGCATCA
Alu_22	CGGTTGGTTTCAATGTCCTT	TTTGTTGATCCAGTTTTATATGGC
Alu_23	CAATACAGGTGCTACCAATTTATCT	GAAACCCTAAGGAATTTGACAAG
Alu_24	GGATGGAGTAAAAATTATTCACATAAC	CGTGCATTCTTGAGATAAATTATAGAT
Alu_25	GTTACTTGTGATCATGACCTTCGT	CTCCAAATCTCCTCCTCATGATA
Alu_26	GTCCTGATAATCTAGTAATCCTCAGC	TAAAATAGAAAAATGATGTAAGGTAGAGA
Alu_27	TAAGTTCTTGAAGCAATCAGTATATCA	CTCAGAGGGTACACGTACAGGTT
Alu_28	AATGTTCTGAGGATCAAAGGAGA	GAGATTAAACAAAACACACTTGAGG
Alu_29	TAGAAAACTACTACACAGCAACTCAGA	GCATACTATGTCCACTTTCACTCTC
Alu_30	GAATTCTGTTTATGTCAGTAGGAGTTT	GGTTACAAATTCTACCAAAATAAGACT
internal AluYa5 primer (5' -> 3')
	GCCGGGATGGTCTCGATCT
internal AluYb8 primer (5' -> 3')
	CGATCTCCTGACCTCATGATCCA
